# Supplementary material for: Gelatinase Responsive Nanogel for Antibacterial Phototherapy and Wound Healing
Source: Gels. 2022 Jun 23;8(7):397. doi: 10.3390/gels8070397 (PMC9320007; doi:10.3390/gels8070397)
Supplement: Supplementary file 1 [file gels-08-00397-s001.zip]

Archive with 1 entries (1 files):
- gels-1723559-supplementary.pdf
